# Supplementary material for: Elastodontic Appliances for the Interception of Malocclusion in Children: A Systematic Narrative Hybrid Review
Source: Children (Basel). 2023 Nov 17;10(11):1821. doi: 10.3390/children10111821 (PMC10670240; doi:10.3390/children10111821)
Supplement: Supplementary file 1 [file children-10-01821-s001.zip]

Archive with 1 entries (1 files):
- children-2696550-supplementary.pdf
